# Supplementary material for: MCL1 and BCL-xL Levels in Solid Tumors Are Predictive of Dinaciclib-Induced Apoptosis
Source: PLoS One. 2014 Oct 7;9(10):e108371. doi: 10.1371/journal.pone.0108371 (PMC4188521; doi:10.1371/journal.pone.0108371)
Supplement: Table S5 — This file contains the percent (%) viability remaining values for 254 cell lines after 24 hr treatment with 100 nM dinaciclib. This file also lists the MCL1 and BCL-xL mRNA expression levels (log10), the MCL1:BCL-xL mRNA ratio (log10), cancer type and source (vendor and catalog number) for each cell line. (XLSX) [file pone.0108371.s012.xlsx]

## Sheet: Cell Lines
Cell line	Dinaciclib % viability remainaing after 24 h treatment 100 nM	MCL1 mRNA log10	BCL2L1 (BCL-xL) mRNA log10	MCL1:BCLxL mRNA ratio	Cancer Type	Vendor	Catalogue #
2313287	65.6	3.27573	2.67885	0.596875	GASTRIC	DSMZ	ACC 201
22RV1	50.2	3.17369	1.5652	1.60849	PROSTATE	ATCC	CRL-2505
59M	73.2	3.17475	2.37097	0.803782	OVARY	ECACC	89081802
769P	57.5	3.10654	2.55416	0.552372	KIDNEY	ATCC	CRL-1933
786O	44.3	3.13667	2.47585	0.66082	KIDNEY	ATCC	CRL-1932
A101D	33.9	3.146	2.20161	0.94439	MELANOMA	ATCC	CRL-7898
A172	73.1	3.33355	2.62067	0.712878	BRAIN	ATCC	CRL-1620
A204	40.8	3.08824	1.8827	1.20554	SARCOMA	ATCC	HTB-82
A2058	18.4	3.12918	1.96992	1.15926	MELANOMA	ATCC	CRL-11147
A2780	44.5	3.42399	1.75662	1.66737	OVARY	ECACC	93112519
A375	62	3.51323	2.20354	1.30968	MELANOMA	ATCC	CRL-1619
A498	68.3	2.95042	2.27539	0.675032	KIDNEY	ATCC	HTB-44
A549	55.3	3.21671	2.52202	0.694685	LUNG	ATCC	CCL-185
A673	29.2	2.97551	1.99714	0.978363	SARCOMA	ATCC	CRL-1598
ACHN	72.1	3.19982	2.50608	0.693734	KIDNEY	ATCC	CRL-1611
AGS	46.7	3.43425	2.7673	0.666949	GASTRIC	ATCC	CRL-1739
AN3CA	13.9	3.23117	1.98039	1.25078	ENDOMETRIUM	ATCC	HTB-111
ASPC1	93.6	3.32185	2.81357	0.508272	PANCREAS	ATCC	CRL-1682
AU565	39.3	3.30028	2.0817	1.21857	BREAST	ATCC	CRL-2351
AZ521	56.1	3.1888	2.1577	1.03111	GASTRIC	JCRB	JCRB0061
BT20	45.2	3.29762	2.2801	1.01751	BREAST	ATCC	HTB-19
BT483	83.9	3.29352	2.55876	0.734762	BREAST	ATCC	HTB-121
BT549	51.3	3.1955	2.34104	0.854458	BREAST	ATCC	HTB-122
BXPC3	29.4	3.27497	2.61505	0.659921	PANCREAS	ATCC	CRL-1687
C32	83	3.09334	1.76959	1.32375	MELANOMA	ATCC	CRL-1585
CAKI1	63.5	3.14175	2.37353	0.76822	KIDNEY	ATCC	HTB-46
CAL120	76.8	2.91154	2.70372	0.207821	BREAST	DSMZ	ACC 459
CAL27	11.2	3.33484	1.7364	1.59844	HEADNECK	ATCC	CRL-2095
CAL51	43.8	2.98447	2.21403	0.770432	BREAST	DSMZ	ACC 302
CAL54	78.9	3.10712	2.64989	0.457237	KIDNEY	DSMZ	ACC 365
CALU1	78.1	3.25968	2.82641	0.433267	LUNG	ATCC	HTB-54
CALU6	58.4	3.13494	2.26253	0.872411	LUNG	ATCC	HTB-56
CAMA1	51.8	3.24076	2.0671	1.17366	BREAST	ATCC	HTB-21
CAOV3	42.2	3.24372	2.6055	0.638225	OVARY	ATCC	HTB-75
CAPAN1	85.3	3.08296	2.28456	0.798395	PANCREAS	ATCC	HTB-79
CAPAN2	51.4	3.28622	2.61448	0.67174	PANCREAS	ATCC	HTB-80
CCFSTTG1	70.6	3.10835	1.86087	1.24748	BRAIN	ATCC	CRL-1718
CFPAC1	85.5	3.3555	2.67345	0.682052	PANCREAS	ATCC	CRL-1918
CHAGOK1	52.5	3.03271	1.61941	1.4133	LUNG	ATCC	HTB-168
CHL1	3.1	3.25591	1.94286	1.31305	MELANOMA	ATCC	CRL-9446
CHP212	19.7	3.23367	1.73782	1.49585	BRAIN	ATCC	CRL-2273
COLO201	67.8	3.18401	2.87022	0.313795	COLON	ATCC	CCL-224
COLO205	22.4	2.89222	2.4425	0.449713	COLON	ATCC	CCL-222
COLO320DM	17.1	3.5911	1.51	2.0811	COLON	ATCC	CCL-220
COLO679	68.6	3.23455	1.71161	1.52294	MELANOMA	DSMZ	ACC 264
COLO684	85.6	2.93658	2.13462	0.801961	ENDOMETRIUM	ECACC	87061203
COLO704	78.2	3.33609	2.1252	1.21089	OVARY	DSMZ	ACC 198
COLO792	8.9	2.57917	1.77041	0.808758	MELANOMA	ECACC	93052616
COLO800	36.9	3.1068	1.70522	1.40159	MELANOMA	ECACC	93051123
COLO829	24.8	3.402	1.89497	1.50703	MELANOMA	ATCC	CRL-1974
CORL105	49	3.19915	2.78065	0.418499	LUNG	ECACC	92031918
CORL23	62.8	3.41361	2.60272	0.810884	LUNG	ECACC	92031919
COV318	79.8	3.24421	2.31557	0.928648	OVARY	ECACC	07071903
COV362	81	3.28717	1.79775	1.48942	OVARY	ECACC	07071910
COV434	7.7	3.21112	1.81583	1.3953	OVARY	ECACC	07071909
COV644	23.3	2.73985	1.52621	1.21365	OVARY	ECACC	07071908
D283MED	43	3.09282	2.60002	0.492803	BRAIN	ATCC	HTB-185
DAOY	23.4	3.26585	1.77073	1.49511	BRAIN	ATCC	HTB-186
DBTRG05MG	81.7	3.04191	2.83775	0.204155	BRAIN	ATCC	CRL-2020
DETROIT562	34.6	3.33532	2.34312	0.992205	HEADNECK	ATCC	CCL-138
DKMG	44	2.95997	1.60949	1.35048	BRAIN	DSMZ	ACC 277
DLD1	46.8	3.16756	2.51083	0.65673	COLON	ATCC	CCL-221
DU145	81.7	3.37928	2.60754	0.771738	PROSTATE	ATCC	HTB-81
DU4475	72.3	3.2704	2.05857	1.21183	BREAST	ATCC	HTB-123
DV90	56.2	2.96958	2.5131	0.456486	LUNG	DSMZ	ACC 307
EFE184	93.1	3.13884	2.61705	0.521784	ENDOMETRIUM	DSMZ	ACC 230
EFO21	93.6	3.39151	2.90263	0.488883	OVARY	DSMZ	ACC 235
EFO27	105.6	3.04774	2.67376	0.373981	OVARY	DSMZ	ACC 191
EN	51.9	3.46259	1.85703	1.60556	ENDOMETRIUM	DSMZ	ACC 564
ES2	52.5	3.35212	1.96645	1.38566	OVARY	ATCC	CRL-1978
ESS1	73.5	3.16702	2.10878	1.05825	ENDOMETRIUM	DSMZ	ACC 461
FADU	31.8	3.26935	2.0665	1.20286	HEADNECK	ATCC	HTB-43
G361	4.9	3.25469	1.80086	1.45382	MELANOMA	ATCC	CRL-1424
G401	10.4	3.18665	2.00821	1.17844	KIDNEY	ATCC	CRL-1441
GRM	47	3.44786	2.70783	0.740035	MELANOMA	ECACC	95032301
H1437	41.9	3.26224	1.79856	1.46368	LUNG	ATCC	CRL-5872
H146	86.5	3.18147	2.29812	0.883343	LUNG	ATCC	HTB-173
H1568	28.7	3.49623	2.08483	1.4114	LUNG	ATCC	CRL-5876
H1703	5.5	3.26762	2.00295	1.26466	LUNG	ATCC	CRL-5889
H1792	60.9	3.20825	2.12441	1.08384	LUNG	ATCC	CRL-5895
H1793	91.3	3.16979	2.59485	0.574932	LUNG	ATCC	CRL-5896
H1838	90.6	3.47715	2.74625	0.730897	LUNG	ATCC	CRL-5899
H1944	76.9	3.15548	2.38847	0.767007	LUNG	ATCC	CRL-5907
H1975	69.4	3.37832	2.30919	1.06913	LUNG	ATCC	CRL-5908
H2030	91.9	3.4006	2.64772	0.752882	LUNG	ATCC	CRL-5914
H2052	91.9	3.2295	2.68063	0.548866	LUNG	ATCC	CRL-5915
H2122	48.2	3.43462	2.43834	0.996277	LUNG	ATCC	CRL-5985
H2228	36.4	3.2904	2.68137	0.609034	LUNG	ATCC	CRL-5935
H226	56.1	3.21428	2.44537	0.768909	LUNG	ATCC	CRL-5826
H23	41.9	3.39672	1.75208	1.64464	LUNG	ATCC	CRL-5800
H2452	21.1	3.14991	2.14636	1.00355	LUNG	ATCC	CRL-5946
H28	106.8	3.00575	2.48516	0.520589	LUNG	ATCC	CRL-5820
H292	51.5	3.14788	2.97622	0.171654	LUNG	ATCC	CRL-1848
H4	34.1	3.17569	1.97006	1.20564	BRAIN	ATCC	HTB-148
H441	73.4	3.28465	2.32185	0.962804	LUNG	ATCC	HTB-174
H446	51.2	3.07186	2.27056	0.801293	LUNG	ATCC	HTB-171
H460	52.2	3.25395	1.936	1.31796	LUNG	ATCC	HTB-177
H508	75.7	2.68788	2.10042	0.587455	COLON	ATCC	CCL-253
H520	30.8	3.22351	2.51859	0.704922	LUNG	ATCC	HTB-182
H522	80.6	3.18814	1.99926	1.18888	LUNG	ATCC	CRL-5810
H526	16.7	3.30972	2.26257	1.04715	LUNG	ATCC	CRL-5811
H661	34.6	3.10218	2.03325	1.06893	LUNG	ATCC	HTB-183
H69	87.1	3.09051	2.17667	0.913845	LUNG	ATCC	HTB-119
H747	73	3.27381	2.82238	0.451431	COLON	ATCC	CCL-252
H82	12.6	3.13914	1.84149	1.29765	LUNG	ATCC	HTB-175
HCC1187	21.5923	3.40543	1.64433	1.7611	BREAST	ATCC	CRL-2195
HCC1428	19.7	3.32379	2.04663	1.27716	BREAST	ATCC	CRL-2327
HCC1500	46.2	3.013	2.11646	0.896549	BREAST	ATCC	CRL-2329
HCC1806	60	2.72737	2.11027	0.617095	BREAST	ATCC	CRL-2335
HCC1954	38	3.41482	1.82079	1.59403	BREAST	ATCC	CRL-2338
HCC44	85.8	3.36989	2.00174	1.36815	LUNG	DSMZ	ACC 534
HCC827	67.9	3.17262	2.2805	0.892115	LUNG	ATCC	CRL-2868
HCT116	55.4	3.16557	2.69827	0.467298	COLON	ATCC	CCL-247
HCT15	45.4	3.16771	2.45655	0.711164	COLON	ATCC	CCL-225
HCT8	51.3	3.08701	2.63408	0.452933	COLON	ATCC	CCL-244
HEC108	63	3.02293	2.43976	0.583161	ENDOMETRIUM	JCRB	JCRB1123
HEC151	39	3.13347	2.16921	0.964256	ENDOMETRIUM	JCRB	JCRB1122
HEC1A	49	3.07103	2.75367	0.317358	ENDOMETRIUM	ATCC	HTB-112
HEC1B	94.1	3.03414	2.43001	0.604128	ENDOMETRIUM	ATCC	HTB-113
HEC251	91.8	3.21125	2.3606	0.85065	ENDOMETRIUM	JCRB	JCRB1141
HEC265	46.7	3.21546	2.20466	1.0108	ENDOMETRIUM	JCRB	JCRB1142
HEC50B	83.4	3.12327	2.43411	0.689162	ENDOMETRIUM	JCRB	JCRB1145
HEC59	67.6	3.31594	2.21074	1.1052	ENDOMETRIUM	JCRB	JCRB1120
HEC6	57.7	3.21528	2.38691	0.828367	ENDOMETRIUM	JCRB	JCRB1118
HLE	37.7	2.94509	2.05866	0.886436	LIVER	JCRB	JCRB0404
HMCB	37.5	3.36091	2.194	1.16691	MELANOMA	ATCC	CRL-9607
HOS	36.2	3.39328	2.07021	1.32307	SARCOMA	ATCC	CRL-1543
HPAFII	58.1	3.34543	2.73191	0.613521	PANCREAS	ATCC	CRL-1997
HS294T	52.6	3.12514	2.16044	0.964698	MELANOMA	ATCC	HTB-140
HS578T	69.3	3.14216	2.23296	0.909197	BREAST	ATCC	HTB-126
HS600T	93.8	3.21318	2.49174	0.721442	MELANOMA	ATCC	CRL-7360
HS695T	72.9	3.37401	1.90923	1.46478	MELANOMA	ATCC	HTB-137
HS746T	83	3.32177	2.48075	0.84103	GASTRIC	ATCC	HTB-135
HS839T	97.6	3.24986	2.15973	1.09013	MELANOMA	ATCC	CRL-7572
HS852T	54.3	3.38489	1.38033	2.00456	MELANOMA	ATCC	CRL-7585
HS895T	92.4	3.20829	2.21641	0.991887	MELANOMA	ATCC	CRL-7637
HS934T	123.9	3.33859	2.15743	1.18115	MELANOMA	ATCC	CRL-7684
HS940T	78.6	3.20176	2.22052	0.981246	MELANOMA	ATCC	CRL-7691
HT1080	88.8	3.38891	2.35102	1.03789	SARCOMA	ATCC	CCL-121
HT144	48.6	3.31237	1.84137	1.471	MELANOMA	ATCC	HTB-63
HT29	57.8	3.20195	2.77478	0.427174	COLON	ATCC	HTB-38
HUPT4	9.8	3.11578	2.71536	0.400424	PANCREAS	ECACC	93121056
HUTU80	27.1	3.15287	1.95874	1.19413	GASTRIC	ATCC	HTB-40
IGROV1	103	3.30924	2.94081	0.368431	OVARY	NCI-NIH	IGROV1
JIMT1	66.2	2.75202	2.49974	0.252288	BREAST	DSMZ	ACC 589
KATOIII	87.5	3.18382	2.99599	0.187829	GASTRIC	ATCC	HTB-103
KLE	91.8	3.08563	2.84834	0.237298	ENDOMETRIUM	ATCC	CRL-1622
KPL1	50.2	3.34453	2.03531	1.30921	BREAST	DSMZ	ACC 317
KURAMOCHI	121.1	3.08069	2.81133	0.269359	OVARY	JCRB	JCRB0098
LOVO	88.9	3.05322	2.36597	0.687251	COLON	ATCC	CCL-229
LS1034	75	3.19153	2.38053	0.810998	COLON	ATCC	CRL-2158
LS180	85.7	3.25625	2.36129	0.894959	COLON	ATCC	CL-187
LS513	55.8	2.81365	1.95957	0.854081	COLON	ATCC	CRL-2134
MALME3M	54.4	3.1165	2.05351	1.06299	MELANOMA	ATCC	HTB-64
MCAS	82.8	3.23421	2.80883	0.425382	OVARY	JCRB	JCRB0240
MCF7	76	3.33606	2.12013	1.21592	BREAST	ATCC	HTB-22
MDAMB175VII	36	3.19745	2.66931	0.528139	BREAST	ATCC	HTB-25
MDAMB231	57.6	3.1408	2.78917	0.351636	BREAST	ATCC	HTB-26
MDAMB436	67.8	3.3901	2.10794	1.28216	BREAST	ATCC	HTB-130
MDAMB453	65.4	3.23844	2.47671	0.761724	BREAST	ATCC	HTB-131
MDAMB468	29.1	3.35786	2.32592	1.03194	BREAST	ATCC	HTB-132
MESSA	33.4	3.22466	1.96137	1.26329	SARCOMA	ATCC	CRL-1976
MEWO	52.8	2.80341	0.920959	1.88246	MELANOMA	ATCC	HTB-65
MFE296	47.4	3.09203	2.02446	1.06758	ENDOMETRIUM	ECACC	98031101
MFE319	78.3	3.22923	1.94695	1.28228	ENDOMETRIUM	DSMZ	ACC 423
MG63	86.8	3.26316	1.99581	1.26736	SARCOMA	ATCC	CRL-1427
MIAPACA2	41.2	3.07451	1.95163	1.12288	PANCREAS	ATCC	CRL-1420
MSTO211H	68.4	3.33631	2.20937	1.12694	LUNG	ATCC	CRL-2081
NCI-H1395	36	3.05958	1.69876	1.36082	LUNG	ATCC	CRL-5868
NCI-H2110	56.9	3.2944	1.66933	1.62507	LUNG	ATCC	CRL-5924
NCI-H322	69.1	3.19384	2.23319	0.960653	LUNG	ATCC	CRL-5806
NUGC4	108.3	3.28606	2.59245	0.693616	GASTRIC	JCRB	JCRB0834
OAW28	63.1	2.96437	2.254	0.710372	OVARY	ECACC	85101601
OAW42	44.2	2.99525	2.1125	0.882753	OVARY	ECACC	85073102
OE19	77.7	3.19038	2.58327	0.607112	GASTRIC	ECACC	96071721
OE33	51.6	3.05484	2.5156	0.539232	GASTRIC	ECACC	96070808
OV56	59.1	3.34918	2.60399	0.745197	OVARY	ECACC	96020759
OV7	73.4	3.06898	2.28995	0.779032	OVARY	ECACC	96020764
OV90	99.8	2.76844	2.17771	0.590728	OVARY	ATCC	CRL-11732†
OVCAR4	49.6	3.31151	2.48421	0.827302	OVARY	NCI-NIH	OVCAR4
OVCAR8	103.5	2.91237	1.86962	1.04275	OVARY	NCI-NIH	OVCAR8
OVISE	94.6	3.18286	2.65322	0.529642	OVARY	JCRB	JCRB1043
OVKATE	104.6	3.26122	2.60912	0.652098	OVARY	JCRB	JCRB1044
OVMANA	87.9	3.05259	1.78389	1.2687	OVARY	JCRB	JCRB1045
OVSAHO	61.8	3.13116	2.38145	0.74971	OVARY	JCRB	JCRB1046
OVTOKO	95.4	2.93587	2.46292	0.472947	OVARY	JCRB	JCRB1048
PC3	66.2	3.04955	2.76898	0.280571	PROSTATE	ATCC	CRL-1435
RD	41.1	3.2292	2.07437	1.15484	SARCOMA	ATCC	CCL-136
RKN	55.6	3.40322	2.26163	1.14159	OVARY	JCRB	IFO50317
RKO	49.6	3.59071	2.22374	1.36697	COLON	ATCC	CRL-2577
RL952	33.4	3.14908	2.06858	1.0805	ENDOMETRIUM	ATCC	CRL-1671
RMGI	83.4	3.22583	3.01532	0.210513	OVARY	JCRB	IFO50315
RMUGS	62	3.10605	2.37541	0.730638	OVARY	JCRB	IFO50320
RPMI7951	45.3	3.20294	1.58801	1.61493	MELANOMA	ATCC	HTB-66
SAOS2	32.2	3.29375	1.98257	1.31118	SARCOMA	ATCC	HTB-85
SCC25	20.5	3.33736	1.90747	1.42989	HEADNECK	ATCC	CRL-1628
SCC4	66.5	3.0319	2.37308	0.658815	HEADNECK	ATCC	CRL-1624
SCC9	64.4	3.18937	2.2633	0.92607	HEADNECK	ATCC	CRL-1629
SH4	64.5	3.33927	2.07522	1.26404	MELANOMA	ATCC	CRL-7724
SHP77	50.2	3.20047	1.63733	1.56314	LUNG	ATCC	CRL-2195
SJRH30	12	3.02306	1.36217	1.66089	SARCOMA	ATCC	CRL-2061
SJSA1	66.7	3.18657	2.10536	1.08121	SARCOMA	ATCC	CRL-2098
SKBR3	51.1	3.18506	2.27792	0.907136	BREAST	ATCC	HTB-30
SKCO1	89.8	3.04614	1.96695	1.07919	COLON	ATCC	HTB-39
SKLMS1	82.9	3.09609	2.39953	0.696564	SARCOMA	ATCC	HTB-88
SKLU1	82.6	3.07005	3.07664	-0.0065906	LUNG	ATCC	HTB-57
SKMEL1	68.9	2.80785	2.28871	0.519144	MELANOMA	ATCC	HTB-67
SKMEL24	81.7	3.27438	1.94467	1.32971	MELANOMA	ATCC	HTB-71
SKMEL28	56.2	3.12072	1.8263	1.29443	MELANOMA	ATCC	HTB-72
SKMEL3	42.9	3.04402	2.10203	0.941998	MELANOMA	ATCC	HTB-69
SKMEL30	62.5	3.22161	1.87044	1.35116	MELANOMA	DSMZ	ACC 151
SKMEL31	66.9	2.9818	1.3186	1.6632	MELANOMA	ATCC	HTB-73
SKMEL5	76.8	3.22531	1.98696	1.23835	MELANOMA	ATCC	HTB-70
SKMES1	53.9	3.23784	2.3066	0.931239	LUNG	ATCC	HTB-58
SKNAS	35	3.22941	1.5432	1.68621	BRAIN	ATCC	CRL-2137
SKNDZ	44.1	3.14623	1.83841	1.30783	BRAIN	ATCC	CRL-2149
SKNFI	24.1	3.1737	1.67218	1.50151	BRAIN	ATCC	CRL-2142
SKOV3	81.1	3.28825	2.5668	0.72145	OVARY	ATCC	HTB-77
SKUT1	74.7	3.21059	2.21194	0.998647	SARCOMA	ATCC	HTB-114
SNB19	70.1	3.22426	2.4142	0.81006	BRAIN	DSMZ	ACC 325
SNGM	98.3	2.93006	2.70213	0.22793	ENDOMETRIUM	JCRB	JCRB0179
SNU1	50.8	2.98866	2.03293	0.955732	GASTRIC	ATCC	CRL-5971
SNU16	52.2	3.0074	1.87265	1.13475	GASTRIC	ATCC	CRL-5974
SNU423	36.7	3.16054	2.33861	0.821931	LIVER	ATCC	CRL-2238
SNU5	69.5	3.2813	2.41606	0.86524	GASTRIC	ATCC	CRL-5973
SU8686	48.9	2.95341	2.57623	0.377184	PANCREAS	ATCC	CRL-1837
SW1088	58	3.09982	2.29026	0.809565	BRAIN	ATCC	HTB-12
SW1116	86.8	2.93631	2.35942	0.576886	COLON	ATCC	CCL-233
SW1271	80.7	3.0915	2.64745	0.444052	LUNG	ATCC	CRL-2177
SW1417	83.7	3.2163	3.14121	0.0750949	COLON	ATCC	CCL-238
SW1463	87.4	3.01868	2.52247	0.496214	COLON	ATCC	CCL-234
SW1573	99	3.00441	2.38636	0.618052	LUNG	ATCC	CRL-2170
SW1783	72.9	3.07568	2.2549	0.820785	BRAIN	ATCC	HTB-13
SW403	74.9	3.1075	2.34822	0.759282	COLON	ATCC	CCL-230
SW48	55.8	3.18626	2.61212	0.574143	COLON	ATCC	CCL-231
SW480	81.7	2.95245	2.72887	0.223588	COLON	ATCC	CCL-228
SW620	58.5	3.01778	2.72104	0.296735	COLON	ECACC	87051203
SW837	79.8	3.04444	2.06328	0.981165	COLON	ATCC	CCL-235
SW900	74.3	3.23823	2.35332	0.884911	LUNG	ATCC	HTB-59
SW948	72.6	2.93133	2.31213	0.619207	COLON	ATCC	CCL-237
T47D	87.6	3.11943	2.53487	0.584555	BREAST	ATCC	HTB-133
T84	76.2	3.38733	2.5917	0.795625	COLON	ATCC	CCL-248
T98G	53.4	3.24807	2.19991	1.04816	BRAIN	ATCC	CRL-1690
TOV112D	16	3.32897	2.00157	1.3274	OVARY	ATCC	CRL-11731
TOV21G	66.7	3.06701	2.64056	0.426449	OVARY	ATCC	CRL-11730
TYKNU	83.8	3.33355	2.52433	0.809222	OVARY	JCRB	JCRB0234.0
U2OS	36.4	3.32432	2.38931	0.935016	SARCOMA	ATCC	HTB-96
U87MG	63	3.29177	2.61517	0.676598	BRAIN	ATCC	HTB-14
UACC62	57.1	3.06576	1.45374	1.61203	MELANOMA	NCI-NIH	UACC62
VCAP	37.8	3.20736	2.35816	0.8492	PROSTATE	ECACC	6020201
WM115	69.1	3.26584	1.94991	1.31593	MELANOMA	ATCC	CRL-1675
WM2664	68.9	3.15639	1.85193	1.30446	MELANOMA	ATCC	CRL-1676
YAPC	56.3	3.0317	2.23875	0.792951	PANCREAS	DSMZ	ACC 382
ZR751	91.3	3.09167	2.23206	0.859611	BREAST	ATCC	CRL-1500
